# Supplementary material for: One Atom Can Make All the Difference: Gas-Induced Phase Transformations in Bisimidazole-Linked Diamondoid Coordination Networks
Source: J Am Chem Soc. 2023 Apr 26;145(18):10197–207. doi: 10.1021/jacs.3c01113 (PMC10176468; doi:10.1021/jacs.3c01113)
Supplement: Supplementary file 2 — ja3c01113_si_002.cif [file ja3c01113_si_002.cif]

data_X_dia_4_Co_1st_V1_CO2

Simulated crystallographic data

_cell_length_a       14.1199
_cell_length_b       17.7652
_cell_length_c       8.11775
_cell_angle_alpha    90
_cell_angle_beta     90
_cell_angle_gamma    90

_symmetry_space_group_name_H-M    "P 1"
_symmetry_int_tables_number       1

_modelling_analysis_binding_site

;
Adsorption enthalpy (298 K)           = -37.2 kJ/mol
Adsorption energy (0 K)               = -38.6 kJ/mol
Adsorption Gibbs free energy (298 K)  =   0.7 kJ/mol
;


loop_
  _symmetry_equiv_pos_as_xyz
  'x, y, z'

loop_
  _atom_site_label
  _atom_site_occupancy
  _atom_site_fract_x
  _atom_site_fract_y
  _atom_site_fract_z
  _atom_site_thermal_displace_type
  _atom_site_B_iso_or_equiv
  _atom_site_type_symbol
  O1       1.0000 0.08925  0.68549  0.13528  Biso   1.000  O
  O2       1.0000 0.21710  0.62068  0.05325  Biso   1.000  O
  O3       1.0000 0.41816  0.31728  0.15416  Biso   1.000  O
  O4       1.0000 0.29378  0.37620  0.04033  Biso   1.000  O
  O5       1.0000 0.41623  0.17947  0.33529  Biso   1.000  O
  O6       1.0000 0.29259  0.11935  0.44900  Biso   1.000  O
  O7       1.0000 0.09301  0.81240  0.35663  Biso   1.000  O
  O8       1.0000 0.21971  0.87667  0.44746  Biso   1.000  O
  O9       1.0000 0.92209  0.32049  0.83709  Biso   1.000  O
  O10      1.0000 0.79532  0.38353  0.93350  Biso   1.000  O
  O11      1.0000 0.58337  0.68107  0.84828  Biso   1.000  O
  O12      1.0000 0.71116  0.62187  0.94974  Biso   1.000  O
  O13      1.0000 0.58618  0.81801  0.64827  Biso   1.000  O
  O14      1.0000 0.71359  0.87857  0.54857  Biso   1.000  O
  O15      1.0000 0.92415  0.17725  0.65596  Biso   1.000  O
  O16      1.0000 0.79663  0.11251  0.56972  Biso   1.000  O
  O17      1.0000 0.00193  0.77881  0.76418  Biso   1.000  O
  O18      1.0000 0.13374  0.70261  0.70703  Biso   1.000  O
  N1       1.0000 0.28301  0.69677  0.38926  Biso   1.000  N
  N2       1.0000 0.39491  0.61923  0.47274  Biso   1.000  N
  N3       1.0000 0.22925  0.29866  0.39405  Biso   1.000  N
  N4       1.0000 0.10927  0.37120  0.46330  Biso   1.000  N
  N5       1.0000 0.23214  0.19732  0.08700  Biso   1.000  N
  N6       1.0000 0.11235  0.12437  0.01896  Biso   1.000  N
  N7       1.0000 0.27441  0.80174  0.08581  Biso   1.000  N
  N8       1.0000 0.39007  0.87744  0.00983  Biso   1.000  N
  N9       1.0000 0.73573  0.29174  0.59365  Biso   1.000  N
  N10      1.0000 0.61500  0.36347  0.52503  Biso   1.000  N
  N11      1.0000 0.60077  0.49354  0.50180  Biso   1.000  N
  N12      1.0000 0.76330  0.69506  0.59112  Biso   1.000  N
  N13      1.0000 0.87214  0.61771  0.49655  Biso   1.000  N
  N14      1.0000 0.89425  0.48709  0.49725  Biso   1.000  N
  N15      1.0000 0.76000  0.80359  0.91601  Biso   1.000  N
  N16      1.0000 0.87003  0.88071  0.00655  Biso   1.000  N
  N17      1.0000 0.89497  0.01074  0.00157  Biso   1.000  N
  N18      1.0000 0.74142  0.20002  0.91571  Biso   1.000  N
  N19      1.0000 0.61955  0.12888  0.98147  Biso   1.000  N
  N20      1.0000 0.60073  0.99876  0.99446  Biso   1.000  N
  C1       1.0000 0.10380  0.49388  0.98343  Biso   1.000  C
  C2       1.0000 0.06479  0.56496  0.01501  Biso   1.000  C
  C3       1.0000 0.96637  0.57490  0.00911  Biso   1.000  C
  C4       1.0000 0.12919  0.62701  0.06718  Biso   1.000  C
  C5       1.0000 0.33791  0.73315  0.50606  Biso   1.000  C
  C6       1.0000 0.31901  0.62823  0.37143  Biso   1.000  C
  C7       1.0000 0.40321  0.48335  0.50904  Biso   1.000  C
  C8       1.0000 0.44867  0.55250  0.48903  Biso   1.000  C
  C9       1.0000 0.40825  0.68598  0.55809  Biso   1.000  C
  C10      1.0000 0.54753  0.55520  0.48809  Biso   1.000  C
  C11      1.0000 0.40450  0.50554  0.98056  Biso   1.000  C
  C12      1.0000 0.44396  0.43815  0.03808  Biso   1.000  C
  C13      1.0000 0.54186  0.43318  0.06449  Biso   1.000  C
  C14      1.0000 0.38003  0.37381  0.07649  Biso   1.000  C
  C15      1.0000 0.18176  0.26549  0.52455  Biso   1.000  C
  C16      1.0000 0.18417  0.36235  0.35987  Biso   1.000  C
  C17      1.0000 0.08976  0.50677  0.45827  Biso   1.000  C
  C18      1.0000 0.04984  0.43515  0.46871  Biso   1.000  C
  C19      1.0000 0.10665  0.30977  0.56838  Biso   1.000  C
  C20      1.0000 0.95195  0.42770  0.48714  Biso   1.000  C
  C21      1.0000 0.40520  0.99151  0.51139  Biso   1.000  C
  C22      1.0000 0.44367  0.05886  0.45184  Biso   1.000  C
  C23      1.0000 0.54143  0.06421  0.42424  Biso   1.000  C
  C24      1.0000 0.37872  0.12261  0.41294  Biso   1.000  C
  C25      1.0000 0.18378  0.23050  0.95751  Biso   1.000  C
  C26      1.0000 0.18769  0.13335  0.12130  Biso   1.000  C
  C27      1.0000 0.09089  0.98884  0.02369  Biso   1.000  C
  C28      1.0000 0.05196  0.06090  0.01665  Biso   1.000  C
  C29      1.0000 0.10874  0.18598  0.91451  Biso   1.000  C
  C30      1.0000 0.95387  0.06949  0.00603  Biso   1.000  C
  C31      1.0000 0.10579  0.00495  0.50143  Biso   1.000  C
  C32      1.0000 0.06727  0.93326  0.47491  Biso   1.000  C
  C33      1.0000 0.96906  0.92294  0.48401  Biso   1.000  C
  C34      1.0000 0.13215  0.87065  0.42706  Biso   1.000  C
  C35      1.0000 0.32647  0.76665  0.96307  Biso   1.000  C
  C36      1.0000 0.31429  0.86846  0.11128  Biso   1.000  C
  C37      1.0000 0.40368  0.01350  0.98302  Biso   1.000  C
  C38      1.0000 0.44655  0.94312  0.99940  Biso   1.000  C
  C39      1.0000 0.39913  0.81268  0.91590  Biso   1.000  C
  C40      1.0000 0.54524  0.93813  0.00247  Biso   1.000  C
  C41      1.0000 0.90759  0.51404  0.97603  Biso   1.000  C
  C42      1.0000 0.94666  0.44276  0.94675  Biso   1.000  C
  C43      1.0000 0.04510  0.43311  0.94991  Biso   1.000  C
  C44      1.0000 0.88208  0.37873  0.90667  Biso   1.000  C
  C45      1.0000 0.66773  0.24732  0.51705  Biso   1.000  C
  C46      1.0000 0.70251  0.36153  0.59518  Biso   1.000  C
  C47      1.0000 0.55622  0.42766  0.51537  Biso   1.000  C
  C48      1.0000 0.59203  0.29087  0.47553  Biso   1.000  C
  C49      1.0000 0.45786  0.41895  0.52222  Biso   1.000  C
  C50      1.0000 0.60003  0.49432  0.03097  Biso   1.000  C
  C51      1.0000 0.56047  0.56144  0.97187  Biso   1.000  C
  C52      1.0000 0.46235  0.56693  0.94915  Biso   1.000  C
  C53      1.0000 0.62389  0.62497  0.92421  Biso   1.000  C
  C54      1.0000 0.81504  0.73198  0.47032  Biso   1.000  C
  C55      1.0000 0.79857  0.62598  0.60322  Biso   1.000  C
  C56      1.0000 0.93363  0.55500  0.48543  Biso   1.000  C
  C57      1.0000 0.88362  0.68496  0.41215  Biso   1.000  C
  C58      1.0000 0.03042  0.56849  0.46551  Biso   1.000  C
  C59      1.0000 0.60055  0.00385  0.45962  Biso   1.000  C
  C60      1.0000 0.56201  0.93687  0.52149  Biso   1.000  C
  C61      1.0000 0.46398  0.93084  0.54420  Biso   1.000  C
  C62      1.0000 0.62629  0.87427  0.57222  Biso   1.000  C
  C63      1.0000 0.80956  0.76812  0.04166  Biso   1.000  C
  C64      1.0000 0.79733  0.87173  0.89877  Biso   1.000  C
  C65      1.0000 0.93335  0.94239  0.01092  Biso   1.000  C
  C66      1.0000 0.87898  0.81506  0.09712  Biso   1.000  C
  C67      1.0000 0.03036  0.92769  0.02192  Biso   1.000  C
  C68      1.0000 0.91004  0.98352  0.51793  Biso   1.000  C
  C69      1.0000 0.94865  0.05523  0.54386  Biso   1.000  C
  C70      1.0000 0.04684  0.06559  0.53494  Biso   1.000  C
  C71      1.0000 0.88399  0.11845  0.58895  Biso   1.000  C
  C72      1.0000 0.67702  0.24320  0.00446  Biso   1.000  C
  C73      1.0000 0.70540  0.13122  0.90571  Biso   1.000  C
  C74      1.0000 0.55858  0.06578  0.98465  Biso   1.000  C
  C75      1.0000 0.60051  0.20011  0.04404  Biso   1.000  C
  C76      1.0000 0.46069  0.07681  0.97577  Biso   1.000  C
  C77      1.0000 0.06794  0.74082  0.73578  Biso   1.000  C
  H1       1.0000 0.17958  0.48607  0.98863  Biso   1.000  H
  H2       1.0000 0.93631  0.63000  0.03143  Biso   1.000  H
  H3       1.0000 0.32126  0.78966  0.54291  Biso   1.000  H
  H4       1.0000 0.29709  0.58721  0.28171  Biso   1.000  H
  H5       1.0000 0.46421  0.69205  0.64696  Biso   1.000  H
  H6       1.0000 0.32897  0.50986  0.96219  Biso   1.000  H
  H7       1.0000 0.57161  0.38134  0.11118  Biso   1.000  H
  H8       1.0000 0.20540  0.21265  0.57407  Biso   1.000  H
  H9       1.0000 0.20045  0.39972  0.25946  Biso   1.000  H
  H10      1.0000 0.05319  0.30517  0.66223  Biso   1.000  H
  H11      1.0000 0.32979  0.98662  0.53049  Biso   1.000  H
  H12      1.0000 0.57048  0.11577  0.37503  Biso   1.000  H
  H13      1.0000 0.20672  0.28356  0.90806  Biso   1.000  H
  H14      1.0000 0.20433  0.09602  0.22162  Biso   1.000  H
  H15      1.0000 0.05470  0.19043  0.82160  Biso   1.000  H
  H16      1.0000 0.18137  0.01332  0.49345  Biso   1.000  H
  H17      1.0000 0.93942  0.86747  0.46602  Biso   1.000  H
  H18      1.0000 0.30748  0.71144  0.92033  Biso   1.000  H
  H19      1.0000 0.29518  0.90783  0.20648  Biso   1.000  H
  H20      1.0000 0.45502  0.80673  0.82688  Biso   1.000  H
  H21      1.0000 0.83169  0.52157  0.97263  Biso   1.000  H
  H22      1.0000 0.07503  0.37795  0.92849  Biso   1.000  H
  H23      1.0000 0.68006  0.18826  0.49939  Biso   1.000  H
  H24      1.0000 0.73580  0.41022  0.64800  Biso   1.000  H
  H25      1.0000 0.52732  0.27781  0.41223  Biso   1.000  H
  H26      1.0000 0.67572  0.49002  0.04848  Biso   1.000  H
  H27      1.0000 0.43214  0.61923  0.90622  Biso   1.000  H
  H28      1.0000 0.79807  0.78895  0.43724  Biso   1.000  H
  H29      1.0000 0.77640  0.58288  0.68771  Biso   1.000  H
  H30      1.0000 0.93783  0.69150  0.32021  Biso   1.000  H
  H31      1.0000 0.67619  0.00861  0.44163  Biso   1.000  H
  H32      1.0000 0.43448  0.87868  0.58880  Biso   1.000  H
  H33      1.0000 0.79114  0.71204  0.07931  Biso   1.000  H
  H34      1.0000 0.77726  0.91343  0.80949  Biso   1.000  H
  H35      1.0000 0.93321  0.80920  0.18915  Biso   1.000  H
  H36      1.0000 0.83432  0.97541  0.52527  Biso   1.000  H
  H37      1.0000 0.07650  0.12107  0.55301  Biso   1.000  H
  H38      1.0000 0.69172  0.30136  0.03010  Biso   1.000  H
  H39      1.0000 0.73551  0.08382  0.84252  Biso   1.000  H
  H40      1.0000 0.53740  0.21226  0.11286  Biso   1.000  H
  H41      1.0000 0.32681  0.48036  0.51869  Biso   1.000  H
  H42      1.0000 0.58444  0.60849  0.47461  Biso   1.000  H
  H43      1.0000 0.42551  0.36444  0.54120  Biso   1.000  H
  H44      1.0000 0.16561  0.51405  0.44808  Biso   1.000  H
  H45      1.0000 0.91949  0.37242  0.49366  Biso   1.000  H
  H46      1.0000 0.05845  0.62493  0.45987  Biso   1.000  H
  H47      1.0000 0.05698  0.87070  0.02506  Biso   1.000  H
  H48      1.0000 0.16683  0.98087  0.02729  Biso   1.000  H
  H49      1.0000 0.92223  0.12511  0.00186  Biso   1.000  H
  H50      1.0000 0.43060  0.13235  0.96008  Biso   1.000  H
  H51      1.0000 0.58013  0.88385  0.01285  Biso   1.000  H
  H52      1.0000 0.32752  0.01835  0.97173  Biso   1.000  H
  Co1      1.0000 0.18683  0.74801  0.24342  Biso   1.000  Co
  Co2      1.0000 0.32232  0.24857  0.24187  Biso   1.000  Co
  Co3      1.0000 0.83088  0.24704  0.75075  Biso   1.000  Co
  Co4      1.0000 0.67795  0.74923  0.75157  Biso   1.000  Co
