# Supplementary material for: One Atom Can Make All the Difference: Gas-Induced Phase Transformations in Bisimidazole-Linked Diamondoid Coordination Networks
Source: J Am Chem Soc. 2023 Apr 26;145(18):10197–207. doi: 10.1021/jacs.3c01113 (PMC10176468; doi:10.1021/jacs.3c01113)
Supplement: Supplementary file 3 — ja3c01113_si_003.cif [file ja3c01113_si_003.cif]

data_X_dia_4_Co_2nd_V1_CO2

Simulated crystallographic data

_cell_length_a       14.1199
_cell_length_b       17.7652
_cell_length_c       8.11775
_cell_angle_alpha    90
_cell_angle_beta     90
_cell_angle_gamma    90

_symmetry_space_group_name_H-M    "P 1"
_symmetry_int_tables_number       1

_modelling_analysis_binding_site

;
Adsorption enthalpy (298 K)           = -40.7 kJ/mol
Adsorption energy (0 K)               = -42.1 kJ/mol
Adsorption Gibbs free energy (298 K)  =  -2.0 kJ/mol
;


loop_
  _symmetry_equiv_pos_as_xyz
  'x, y, z'

loop_
  _atom_site_label
  _atom_site_occupancy
  _atom_site_fract_x
  _atom_site_fract_y
  _atom_site_fract_z
  _atom_site_thermal_displace_type
  _atom_site_B_iso_or_equiv
  _atom_site_type_symbol
  O1       1.0000 0.07939  0.67891  0.13970  Biso   1.000  O
  O2       1.0000 0.20838  0.61354  0.06295  Biso   1.000  O
  O3       1.0000 0.42215  0.32021  0.14986  Biso   1.000  O
  O4       1.0000 0.29520  0.38043  0.04742  Biso   1.000  O
  O5       1.0000 0.42372  0.17824  0.33433  Biso   1.000  O
  O6       1.0000 0.29761  0.11723  0.43755  Biso   1.000  O
  O7       1.0000 0.08395  0.81810  0.34182  Biso   1.000  O
  O8       1.0000 0.21277  0.88356  0.42037  Biso   1.000  O
  O9       1.0000 0.91083  0.31405  0.84681  Biso   1.000  O
  O10      1.0000 0.78582  0.37648  0.95104  Biso   1.000  O
  O11      1.0000 0.58842  0.68298  0.83617  Biso   1.000  O
  O12      1.0000 0.71369  0.62385  0.94572  Biso   1.000  O
  O13      1.0000 0.59402  0.81627  0.64271  Biso   1.000  O
  O14      1.0000 0.71925  0.87693  0.53566  Biso   1.000  O
  O15      1.0000 0.91569  0.18245  0.64486  Biso   1.000  O
  O16      1.0000 0.79062  0.12023  0.54224  Biso   1.000  O
  O17      1.0000 0.01560  0.78596  0.75448  Biso   1.000  O
  O18      1.0000 0.13905  0.69987  0.70955  Biso   1.000  O
  N1       1.0000 0.27200  0.70375  0.38393  Biso   1.000  N
  N2       1.0000 0.38819  0.63055  0.46745  Biso   1.000  N
  N3       1.0000 0.40088  0.50025  0.49673  Biso   1.000  N
  N4       1.0000 0.24259  0.29800  0.40610  Biso   1.000  N
  N5       1.0000 0.12301  0.36998  0.47847  Biso   1.000  N
  N6       1.0000 0.10002  0.49951  0.47129  Biso   1.000  N
  N7       1.0000 0.24164  0.19865  0.08170  Biso   1.000  N
  N8       1.0000 0.12204  0.12648  0.00991  Biso   1.000  N
  N9       1.0000 0.09811  0.99676  0.00920  Biso   1.000  N
  N10      1.0000 0.25728  0.79693  0.06182  Biso   1.000  N
  N11      1.0000 0.37794  0.86898  0.99407  Biso   1.000  N
  N12      1.0000 0.39675  0.99918  0.98135  Biso   1.000  N
  N13      1.0000 0.72452  0.29902  0.59435  Biso   1.000  N
  N14      1.0000 0.60720  0.37393  0.52264  Biso   1.000  N
  N15      1.0000 0.77657  0.69525  0.59097  Biso   1.000  N
  N16      1.0000 0.88733  0.61727  0.50498  Biso   1.000  N
  N17      1.0000 0.77300  0.80263  0.90319  Biso   1.000  N
  N18      1.0000 0.88305  0.88085  0.99042  Biso   1.000  N
  N19      1.0000 0.72545  0.19466  0.89447  Biso   1.000  N
  N20      1.0000 0.60788  0.12007  0.96620  Biso   1.000  N
  C1       1.0000 0.09530  0.48541  0.99911  Biso   1.000  C
  C2       1.0000 0.05657  0.55692  0.02709  Biso   1.000  C
  C3       1.0000 0.95835  0.56738  0.01882  Biso   1.000  C
  C4       1.0000 0.12075  0.61968  0.07605  Biso   1.000  C
  C5       1.0000 0.34113  0.74820  0.45709  Biso   1.000  C
  C6       1.0000 0.30165  0.63315  0.39323  Biso   1.000  C
  C7       1.0000 0.44585  0.56590  0.48170  Biso   1.000  C
  C8       1.0000 0.41406  0.70373  0.50785  Biso   1.000  C
  C9       1.0000 0.54432  0.57417  0.47613  Biso   1.000  C
  C10      1.0000 0.40642  0.50755  0.96908  Biso   1.000  C
  C11      1.0000 0.44596  0.44050  0.02885  Biso   1.000  C
  C12      1.0000 0.54410  0.43505  0.05132  Biso   1.000  C
  C13      1.0000 0.38215  0.37688  0.07478  Biso   1.000  C
  C14      1.0000 0.18659  0.25877  0.51767  Biso   1.000  C
  C15      1.0000 0.20325  0.36525  0.38672  Biso   1.000  C
  C16      1.0000 0.06010  0.43171  0.48107  Biso   1.000  C
  C17      1.0000 0.11138  0.30248  0.56178  Biso   1.000  C
  C18      1.0000 0.96276  0.41842  0.49169  Biso   1.000  C
  C19      1.0000 0.41063  0.99095  0.51549  Biso   1.000  C
  C20      1.0000 0.44913  0.05826  0.45535  Biso   1.000  C
  C21      1.0000 0.54708  0.06442  0.43163  Biso   1.000  C
  C22      1.0000 0.38448  0.12133  0.40979  Biso   1.000  C
  C23      1.0000 0.18434  0.23832  0.97294  Biso   1.000  C
  C24      1.0000 0.20300  0.13104  0.09985  Biso   1.000  C
  C25      1.0000 0.05869  0.06489  0.00780  Biso   1.000  C
  C26      1.0000 0.10912  0.19451  0.92932  Biso   1.000  C
  C27      1.0000 0.96128  0.07886  0.00644  Biso   1.000  C
  C28      1.0000 0.09983  0.01114  0.48674  Biso   1.000  C
  C29      1.0000 0.06096  0.93973  0.45775  Biso   1.000  C
  C30      1.0000 0.96284  0.92934  0.46784  Biso   1.000  C
  C31      1.0000 0.12513  0.87705  0.40696  Biso   1.000  C
  C32      1.0000 0.32207  0.75410  0.97305  Biso   1.000  C
  C33      1.0000 0.29230  0.86613  0.07052  Biso   1.000  C
  C34      1.0000 0.43882  0.93213  0.99087  Biso   1.000  C
  C35      1.0000 0.39781  0.79776  0.93224  Biso   1.000  C
  C36      1.0000 0.53669  0.92090  0.99923  Biso   1.000  C
  C37      1.0000 0.89926  0.50661  0.98773  Biso   1.000  C
  C38      1.0000 0.93774  0.43496  0.96137  Biso   1.000  C
  C39      1.0000 0.03609  0.42485  0.96592  Biso   1.000  C
  C40      1.0000 0.87253  0.37156  0.92096  Biso   1.000  C
  C41      1.0000 0.67331  0.26465  0.46971  Biso   1.000  C
  C42      1.0000 0.68311  0.36481  0.62373  Biso   1.000  C
  C43      1.0000 0.59837  0.50959  0.49025  Biso   1.000  C
  C44      1.0000 0.55257  0.44058  0.50978  Biso   1.000  C
  C45      1.0000 0.59980  0.31030  0.42461  Biso   1.000  C
  C46      1.0000 0.45372  0.43830  0.51133  Biso   1.000  C
  C47      1.0000 0.60203  0.49626  0.01823  Biso   1.000  C
  C48      1.0000 0.56267  0.56332  0.95874  Biso   1.000  C
  C49      1.0000 0.46468  0.56839  0.93358  Biso   1.000  C
  C50      1.0000 0.62676  0.62679  0.91451  Biso   1.000  C
  C51      1.0000 0.82320  0.72792  0.45911  Biso   1.000  C
  C52      1.0000 0.81652  0.62857  0.61597  Biso   1.000  C
  C53      1.0000 0.90385  0.48063  0.49879  Biso   1.000  C
  C54      1.0000 0.94463  0.55211  0.49431  Biso   1.000  C
  C55      1.0000 0.89278  0.68042  0.40510  Biso   1.000  C
  C56      1.0000 0.04269  0.55901  0.47801  Biso   1.000  C
  C57      1.0000 0.60596  0.00370  0.46386  Biso   1.000  C
  C58      1.0000 0.56760  0.93631  0.52354  Biso   1.000  C
  C59      1.0000 0.46981  0.93060  0.55013  Biso   1.000  C
  C60      1.0000 0.63248  0.87302  0.56635  Biso   1.000  C
  C61      1.0000 0.81909  0.77018  0.03595  Biso   1.000  C
  C62      1.0000 0.81301  0.86933  0.87840  Biso   1.000  C
  C63      1.0000 0.90156  0.01709  0.00185  Biso   1.000  C
  C64      1.0000 0.94163  0.94537  0.99834  Biso   1.000  C
  C65      1.0000 0.88831  0.81789  0.09038  Biso   1.000  C
  C66      1.0000 0.03999  0.93764  0.00380  Biso   1.000  C
  C67      1.0000 0.90395  0.98996  0.50140  Biso   1.000  C
  C68      1.0000 0.94256  0.06152  0.52871  Biso   1.000  C
  C69      1.0000 0.04091  0.07159  0.52265  Biso   1.000  C
  C70      1.0000 0.87761  0.12478  0.57079  Biso   1.000  C
  C71      1.0000 0.67284  0.23007  0.01604  Biso   1.000  C
  C72      1.0000 0.68468  0.12851  0.86679  Biso   1.000  C
  C73      1.0000 0.59380  0.98411  0.99161  Biso   1.000  C
  C74      1.0000 0.55108  0.05458  0.97594  Biso   1.000  C
  C75      1.0000 0.59906  0.18467  0.06076  Biso   1.000  C
  C76      1.0000 0.45240  0.05975  0.97334  Biso   1.000  C
  C77      1.0000 0.07758  0.74306  0.73221  Biso   1.000  C
  H1       1.0000 0.17107  0.47741  0.00572  Biso   1.000  H
  H2       1.0000 0.92870  0.62287  0.03713  Biso   1.000  H
  H3       1.0000 0.33123  0.80791  0.46739  Biso   1.000  H
  H4       1.0000 0.26679  0.58409  0.34516  Biso   1.000  H
  H5       1.0000 0.47857  0.71678  0.57182  Biso   1.000  H
  H6       1.0000 0.33071  0.51183  0.95193  Biso   1.000  H
  H7       1.0000 0.57452  0.38291  0.09460  Biso   1.000  H
  H8       1.0000 0.20558  0.20278  0.55509  Biso   1.000  H
  H9       1.0000 0.22701  0.40925  0.30588  Biso   1.000  H
  H10      1.0000 0.05266  0.29354  0.64365  Biso   1.000  H
  H11      1.0000 0.33501  0.98609  0.53343  Biso   1.000  H
  H12      1.0000 0.57658  0.11681  0.38805  Biso   1.000  H
  H13      1.0000 0.20266  0.29464  0.93683  Biso   1.000  H
  H14      1.0000 0.22776  0.08665  0.17876  Biso   1.000  H
  H15      1.0000 0.04977  0.20352  0.84888  Biso   1.000  H
  H16      1.0000 0.17554  0.01920  0.47912  Biso   1.000  H
  H17      1.0000 0.93305  0.87392  0.45001  Biso   1.000  H
  H18      1.0000 0.30823  0.69573  0.94827  Biso   1.000  H
  H19      1.0000 0.26170  0.91350  0.13325  Biso   1.000  H
  H20      1.0000 0.46128  0.78583  0.86405  Biso   1.000  H
  H21      1.0000 0.82354  0.51469  0.98267  Biso   1.000  H
  H22      1.0000 0.06536  0.36945  0.94524  Biso   1.000  H
  H23      1.0000 0.69365  0.21016  0.42451  Biso   1.000  H
  H24      1.0000 0.70190  0.40357  0.72032  Biso   1.000  H
  H25      1.0000 0.54481  0.30517  0.33365  Biso   1.000  H
  H26      1.0000 0.67760  0.49184  0.03616  Biso   1.000  H
  H27      1.0000 0.43505  0.61999  0.88547  Biso   1.000  H
  H28      1.0000 0.80290  0.78279  0.41614  Biso   1.000  H
  H29      1.0000 0.79988  0.59035  0.71459  Biso   1.000  H
  H30      1.0000 0.94443  0.68423  0.30793  Biso   1.000  H
  H31      1.0000 0.68144  0.00868  0.44519  Biso   1.000  H
  H32      1.0000 0.44092  0.87888  0.59872  Biso   1.000  H
  H33      1.0000 0.79871  0.71543  0.07945  Biso   1.000  H
  H34      1.0000 0.79750  0.90718  0.77849  Biso   1.000  H
  H35      1.0000 0.94038  0.81401  0.18676  Biso   1.000  H
  H36      1.0000 0.82831  0.98175  0.50758  Biso   1.000  H
  H37      1.0000 0.07046  0.12683  0.54427  Biso   1.000  H
  H38      1.0000 0.69241  0.28509  0.05924  Biso   1.000  H
  H39      1.0000 0.70447  0.08901  0.77231  Biso   1.000  H
  H40      1.0000 0.54313  0.19060  0.14974  Biso   1.000  H
  H41      1.0000 0.57722  0.62842  0.45657  Biso   1.000  H
  H42      1.0000 0.67473  0.51233  0.48104  Biso   1.000  H
  H43      1.0000 0.41641  0.38519  0.52515  Biso   1.000  H
  H44      1.0000 0.93436  0.36188  0.49157  Biso   1.000  H
  H45      1.0000 0.82782  0.47374  0.50459  Biso   1.000  H
  H46      1.0000 0.07573  0.61395  0.47164  Biso   1.000  H
  H47      1.0000 0.07230  0.88233  0.00286  Biso   1.000  H
  H48      1.0000 0.82550  0.02436  0.00462  Biso   1.000  H
  H49      1.0000 0.93359  0.13557  0.01256  Biso   1.000  H
  H50      1.0000 0.66993  0.97903  0.00182  Biso   1.000  H
  H51      1.0000 0.41759  0.11407  0.96319  Biso   1.000  H
  H52      1.0000 0.56668  0.86530  0.01453  Biso   1.000  H
  Co1      1.0000 0.17313  0.74854  0.23388  Biso   1.000  Co
  Co2      1.0000 0.33048  0.24865  0.24280  Biso   1.000  Co
  Co3      1.0000 0.81771  0.24683  0.74370  Biso   1.000  Co
  Co4      1.0000 0.68717  0.74873  0.74462  Biso   1.000  Co
