# Supplementary material for: One Atom Can Make All the Difference: Gas-Induced Phase Transformations in Bisimidazole-Linked Diamondoid Coordination Networks
Source: J Am Chem Soc. 2023 Apr 26;145(18):10197–207. doi: 10.1021/jacs.3c01113 (PMC10176468; doi:10.1021/jacs.3c01113)
Supplement: Supplementary file 4 — ja3c01113_si_004.cif [file ja3c01113_si_004.cif]

data_X_dia_4_Co_3rd_V1_CO2

Simulated crystallographic data

_cell_length_a       14.1199
_cell_length_b       17.7652
_cell_length_c       8.11775
_cell_angle_alpha    90
_cell_angle_beta     90
_cell_angle_gamma    90

_symmetry_space_group_name_H-M    "P 1"
_symmetry_int_tables_number       1

_modelling_analysis_binding_site

;
Adsorption enthalpy (298 K)           = -37.2 kJ/mol
Adsorption energy (0 K)               = -38.3 kJ/mol
Adsorption Gibbs free energy (298 K)  =   3.1 kJ/mol
;


loop_
  _symmetry_equiv_pos_as_xyz
  'x, y, z'

loop_
  _atom_site_label
  _atom_site_occupancy
  _atom_site_fract_x
  _atom_site_fract_y
  _atom_site_fract_z
  _atom_site_thermal_displace_type
  _atom_site_B_iso_or_equiv
  _atom_site_type_symbol
  O1       1.0000 0.09366  0.68259  0.11859  Biso   1.000  O
  O2       1.0000 0.22372  0.61771  0.04539  Biso   1.000  O
  O3       1.0000 0.42659  0.31757  0.16503  Biso   1.000  O
  O4       1.0000 0.30442  0.37671  0.04560  Biso   1.000  O
  O5       1.0000 0.41047  0.18161  0.35578  Biso   1.000  O
  O6       1.0000 0.28269  0.11846  0.44717  Biso   1.000  O
  O7       1.0000 0.08287  0.81244  0.33643  Biso   1.000  O
  O8       1.0000 0.20767  0.87698  0.43305  Biso   1.000  O
  O9       1.0000 0.92832  0.31488  0.83926  Biso   1.000  O
  O10      1.0000 0.80493  0.37744  0.94768  Biso   1.000  O
  O11      1.0000 0.59444  0.68253  0.86729  Biso   1.000  O
  O12      1.0000 0.72351  0.61911  0.95321  Biso   1.000  O
  O13      1.0000 0.57868  0.81719  0.65576  Biso   1.000  O
  O14      1.0000 0.70421  0.87901  0.55428  Biso   1.000  O
  O15      1.0000 0.91440  0.17769  0.63848  Biso   1.000  O
  O16      1.0000 0.78547  0.11346  0.55560  Biso   1.000  O
  O17      1.0000 0.98319  0.76166  0.72722  Biso   1.000  O
  O18      1.0000 0.13601  0.71047  0.70654  Biso   1.000  O
  N1       1.0000 0.27578  0.69960  0.39163  Biso   1.000  N
  N2       1.0000 0.38471  0.62208  0.48589  Biso   1.000  N
  N3       1.0000 0.53172  0.56516  0.51555  Biso   1.000  N
  N4       1.0000 0.22398  0.30022  0.38005  Biso   1.000  N
  N5       1.0000 0.10299  0.37294  0.44280  Biso   1.000  N
  N6       1.0000 0.95186  0.42407  0.47219  Biso   1.000  N
  N7       1.0000 0.24246  0.19896  0.07012  Biso   1.000  N
  N8       1.0000 0.12623  0.12423  0.99328  Biso   1.000  N
  N9       1.0000 0.97389  0.07382  0.99872  Biso   1.000  N
  N10      1.0000 0.27359  0.80187  0.08407  Biso   1.000  N
  N11      1.0000 0.39358  0.87579  0.02293  Biso   1.000  N
  N12      1.0000 0.54479  0.92838  0.02735  Biso   1.000  N
  N13      1.0000 0.72889  0.29725  0.61801  Biso   1.000  N
  N14      1.0000 0.60696  0.36832  0.55167  Biso   1.000  N
  N15      1.0000 0.75897  0.69758  0.58211  Biso   1.000  N
  N16      1.0000 0.86605  0.61965  0.48335  Biso   1.000  N
  N17      1.0000 0.76916  0.80620  0.89674  Biso   1.000  N
  N18      1.0000 0.88478  0.87985  0.98033  Biso   1.000  N
  N19      1.0000 0.74589  0.19665  0.92449  Biso   1.000  N
  N20      1.0000 0.62850  0.12380  0.00425  Biso   1.000  N
  C1       1.0000 0.11184  0.49233  0.95812  Biso   1.000  C
  C2       1.0000 0.07223  0.56275  0.99484  Biso   1.000  C
  C3       1.0000 0.97362  0.57162  0.99423  Biso   1.000  C
  C4       1.0000 0.13571  0.62460  0.05213  Biso   1.000  C
  C5       1.0000 0.33365  0.73835  0.50062  Biso   1.000  C
  C6       1.0000 0.30824  0.62965  0.38524  Biso   1.000  C
  C7       1.0000 0.39237  0.48617  0.52356  Biso   1.000  C
  C8       1.0000 0.43830  0.55559  0.50873  Biso   1.000  C
  C9       1.0000 0.40254  0.69129  0.55814  Biso   1.000  C
  C10      1.0000 0.41506  0.50790  0.00380  Biso   1.000  C
  C11      1.0000 0.45453  0.43876  0.05059  Biso   1.000  C
  C12      1.0000 0.55295  0.43205  0.06807  Biso   1.000  C
  C13      1.0000 0.39013  0.37436  0.08570  Biso   1.000  C
  C14      1.0000 0.16875  0.26398  0.49731  Biso   1.000  C
  C15      1.0000 0.18281  0.36590  0.34996  Biso   1.000  C
  C16      1.0000 0.08428  0.50860  0.43627  Biso   1.000  C
  C17      1.0000 0.04377  0.43710  0.44971  Biso   1.000  C
  C18      1.0000 0.09273  0.30809  0.53590  Biso   1.000  C
  C19      1.0000 0.39600  0.99292  0.52654  Biso   1.000  C
  C20      1.0000 0.43504  0.06246  0.48128  Biso   1.000  C
  C21      1.0000 0.53368  0.07078  0.47507  Biso   1.000  C
  C22      1.0000 0.37032  0.12451  0.42870  Biso   1.000  C
  C23      1.0000 0.19050  0.23458  0.94765  Biso   1.000  C
  C24      1.0000 0.20224  0.13231  0.09431  Biso   1.000  C
  C25      1.0000 0.10675  0.98879  0.97200  Biso   1.000  C
  C26      1.0000 0.06629  0.06018  0.98760  Biso   1.000  C
  C27      1.0000 0.11714  0.18919  0.90064  Biso   1.000  C
  C28      1.0000 0.09397  0.00604  0.47582  Biso   1.000  C
  C29      1.0000 0.05527  0.93430  0.45016  Biso   1.000  C
  C30      1.0000 0.95699  0.92418  0.45929  Biso   1.000  C
  C31      1.0000 0.12053  0.87121  0.40731  Biso   1.000  C
  C32      1.0000 0.33241  0.76466  0.97374  Biso   1.000  C
  C33      1.0000 0.31204  0.86893  0.11069  Biso   1.000  C
  C34      1.0000 0.40976  0.01136  0.00315  Biso   1.000  C
  C35      1.0000 0.45195  0.94055  0.01849  Biso   1.000  C
  C36      1.0000 0.40804  0.80946  0.93686  Biso   1.000  C
  C37      1.0000 0.91527  0.50995  0.96699  Biso   1.000  C
  C38      1.0000 0.95488  0.43902  0.93652  Biso   1.000  C
  C39      1.0000 0.05344  0.43089  0.92866  Biso   1.000  C
  C40      1.0000 0.89069  0.37350  0.90920  Biso   1.000  C
  C41      1.0000 0.67908  0.26221  0.49272  Biso   1.000  C
  C42      1.0000 0.68416  0.36123  0.65087  Biso   1.000  C
  C43      1.0000 0.58449  0.50360  0.53263  Biso   1.000  C
  C44      1.0000 0.54603  0.43128  0.54294  Biso   1.000  C
  C45      1.0000 0.60266  0.30540  0.45094  Biso   1.000  C
  C46      1.0000 0.44790  0.42222  0.54026  Biso   1.000  C
  C47      1.0000 0.61121  0.49338  0.03648  Biso   1.000  C
  C48      1.0000 0.57174  0.56210  0.98645  Biso   1.000  C
  C49      1.0000 0.47329  0.56917  0.97267  Biso   1.000  C
  C50      1.0000 0.63565  0.62516  0.93597  Biso   1.000  C
  C51      1.0000 0.79623  0.72838  0.43969  Biso   1.000  C
  C52      1.0000 0.80188  0.63200  0.60549  Biso   1.000  C
  C53      1.0000 0.89508  0.48390  0.48211  Biso   1.000  C
  C54      1.0000 0.92851  0.55772  0.47061  Biso   1.000  C
  C55      1.0000 0.86366  0.68092  0.37802  Biso   1.000  C
  C56      1.0000 0.02499  0.57040  0.44649  Biso   1.000  C
  C57      1.0000 0.59255  0.00991  0.50738  Biso   1.000  C
  C58      1.0000 0.55339  0.94004  0.54917  Biso   1.000  C
  C59      1.0000 0.45490  0.93234  0.56063  Biso   1.000  C
  C60      1.0000 0.61742  0.87530  0.58549  Biso   1.000  C
  C61      1.0000 0.81462  0.77193  0.02762  Biso   1.000  C
  C62      1.0000 0.81253  0.87133  0.87093  Biso   1.000  C
  C63      1.0000 0.91650  0.01426  0.99653  Biso   1.000  C
  C64      1.0000 0.94963  0.94043  0.98317  Biso   1.000  C
  C65      1.0000 0.88744  0.81661  0.07994  Biso   1.000  C
  C66      1.0000 0.04668  0.92710  0.97093  Biso   1.000  C
  C67      1.0000 0.89837  0.98507  0.49345  Biso   1.000  C
  C68      1.0000 0.93722  0.05656  0.52142  Biso   1.000  C
  C69      1.0000 0.03538  0.06668  0.51109  Biso   1.000  C
  C70      1.0000 0.87330  0.11974  0.57159  Biso   1.000  C
  C71      1.0000 0.69789  0.23232  0.05114  Biso   1.000  C
  C72      1.0000 0.70286  0.13130  0.89922  Biso   1.000  C
  C73      1.0000 0.60071  0.98882  0.02339  Biso   1.000  C
  C74      1.0000 0.56555  0.06206  0.00941  Biso   1.000  C
  C75      1.0000 0.62397  0.18803  0.10061  Biso   1.000  C
  C76      1.0000 0.46817  0.07391  0.99867  Biso   1.000  C
  C77      1.0000 0.05968  0.73614  0.71706  Biso   1.000  C
  H1       1.0000 0.18788  0.48547  0.95798  Biso   1.000  H
  H2       1.0000 0.94301  0.62637  0.01801  Biso   1.000  H
  H3       1.0000 0.31949  0.79628  0.52874  Biso   1.000  H
  H4       1.0000 0.28473  0.58666  0.30145  Biso   1.000  H
  H5       1.0000 0.46112  0.69910  0.64083  Biso   1.000  H
  H6       1.0000 0.33923  0.51359  0.99232  Biso   1.000  H
  H7       1.0000 0.58337  0.37862  0.10382  Biso   1.000  H
  H8       1.0000 0.18874  0.20933  0.54193  Biso   1.000  H
  H9       1.0000 0.20491  0.40577  0.25792  Biso   1.000  H
  H10      1.0000 0.03416  0.30140  0.61914  Biso   1.000  H
  H11      1.0000 0.32001  0.98616  0.53178  Biso   1.000  H
  H12      1.0000 0.56377  0.12482  0.44394  Biso   1.000  H
  H13      1.0000 0.21011  0.28974  0.90547  Biso   1.000  H
  H14      1.0000 0.22095  0.09263  0.18909  Biso   1.000  H
  H15      1.0000 0.06002  0.19558  0.81422  Biso   1.000  H
  H16      1.0000 0.16960  0.01428  0.46787  Biso   1.000  H
  H17      1.0000 0.92681  0.86876  0.44218  Biso   1.000  H
  H18      1.0000 0.31531  0.70892  0.93201  Biso   1.000  H
  H19      1.0000 0.28778  0.90989  0.19878  Biso   1.000  H
  H20      1.0000 0.46882  0.80226  0.85883  Biso   1.000  H
  H21      1.0000 0.83925  0.51657  0.97082  Biso   1.000  H
  H22      1.0000 0.08345  0.37610  0.90357  Biso   1.000  H
  H23      1.0000 0.70231  0.20887  0.44523  Biso   1.000  H
  H24      1.0000 0.70222  0.40019  0.74742  Biso   1.000  H
  H25      1.0000 0.54741  0.29941  0.36074  Biso   1.000  H
  H26      1.0000 0.68721  0.48782  0.04705  Biso   1.000  H
  H27      1.0000 0.44327  0.62253  0.93596  Biso   1.000  H
  H28      1.0000 0.77213  0.78204  0.39514  Biso   1.000  H
  H29      1.0000 0.79243  0.59569  0.71035  Biso   1.000  H
  H30      1.0000 0.90977  0.68349  0.27294  Biso   1.000  H
  H31      1.0000 0.66847  0.01665  0.50057  Biso   1.000  H
  H32      1.0000 0.42529  0.87856  0.59483  Biso   1.000  H
  H33      1.0000 0.79159  0.71765  0.06974  Biso   1.000  H
  H34      1.0000 0.79753  0.91025  0.77286  Biso   1.000  H
  H35      1.0000 0.94042  0.81060  0.17433  Biso   1.000  H
  H36      1.0000 0.82266  0.97698  0.50072  Biso   1.000  H
  H37      1.0000 0.06515  0.12199  0.53051  Biso   1.000  H
  H38      1.0000 0.72019  0.28670  0.09442  Biso   1.000  H
  H39      1.0000 0.71860  0.09210  0.80183  Biso   1.000  H
  H40      1.0000 0.56931  0.19471  0.19153  Biso   1.000  H
  H41      1.0000 0.31590  0.48257  0.52700  Biso   1.000  H
  H42      1.0000 0.66064  0.51174  0.53518  Biso   1.000  H
  H43      1.0000 0.41621  0.36695  0.55293  Biso   1.000  H
  H44      1.0000 0.15981  0.51570  0.42250  Biso   1.000  H
  H45      1.0000 0.82010  0.47265  0.49810  Biso   1.000  H
  H46      1.0000 0.05273  0.62699  0.43745  Biso   1.000  H
  H47      1.0000 0.67632  0.97883  0.03416  Biso   1.000  H
  H48      1.0000 0.43959  0.13011  0.98408  Biso   1.000  H
  H49      1.0000 0.33405  0.01704  0.98909  Biso   1.000  H
  H50      1.0000 0.07394  0.87041  0.95866  Biso   1.000  H
  H51      1.0000 0.84126  0.02539  0.00846  Biso   1.000  H
  H52      1.0000 0.18225  0.98192  0.95614  Biso   1.000  H
  Co1      1.0000 0.18269  0.74881  0.23646  Biso   1.000  Co
  Co2      1.0000 0.32435  0.25063  0.24001  Biso   1.000  Co
  Co3      1.0000 0.82966  0.24705  0.75669  Biso   1.000  Co
  Co4      1.0000 0.67788  0.75192  0.74774  Biso   1.000  Co
