# Supplementary material for: One Atom Can Make All the Difference: Gas-Induced Phase Transformations in Bisimidazole-Linked Diamondoid Coordination Networks
Source: J Am Chem Soc. 2023 Apr 26;145(18):10197–207. doi: 10.1021/jacs.3c01113 (PMC10176468; doi:10.1021/jacs.3c01113)
Supplement: Supplementary file 5 — ja3c01113_si_005.cif [file ja3c01113_si_005.cif]

data_X_dia_4_Co_4th_V1_CO2

Simulated crystallographic data

_cell_length_a       14.1199
_cell_length_b       17.7652
_cell_length_c       8.11775
_cell_angle_alpha    90
_cell_angle_beta     90
_cell_angle_gamma    90

_symmetry_space_group_name_H-M    "P 1"
_symmetry_int_tables_number       1

_modelling_analysis_binding_site

;
Adsorption enthalpy (298 K)           = -43.7 kJ/mol
Adsorption energy (0 K)               = -45.2 kJ/mol
Adsorption Gibbs free energy (298 K)  = -6.1 kJ/mol
;

loop_
  _symmetry_equiv_pos_as_xyz
  'x, y, z'

loop_
  _atom_site_label
  _atom_site_occupancy
  _atom_site_fract_x
  _atom_site_fract_y
  _atom_site_fract_z
  _atom_site_thermal_displace_type
  _atom_site_B_iso_or_equiv
  _atom_site_type_symbol
  O1       1.0000 0.08281  0.67992  0.13885  Biso   1.000  O
  O2       1.0000 0.21267  0.61495  0.06594  Biso   1.000  O
  O3       1.0000 0.42312  0.31941  0.15423  Biso   1.000  O
  O4       1.0000 0.29669  0.38093  0.05484  Biso   1.000  O
  O5       1.0000 0.41504  0.18178  0.35248  Biso   1.000  O
  O6       1.0000 0.28745  0.11908  0.44589  Biso   1.000  O
  O7       1.0000 0.08303  0.81464  0.34798  Biso   1.000  O
  O8       1.0000 0.20938  0.88026  0.43685  Biso   1.000  O
  O9       1.0000 0.91832  0.31501  0.83896  Biso   1.000  O
  O10      1.0000 0.79345  0.37615  0.94692  Biso   1.000  O
  O11      1.0000 0.59135  0.68275  0.84865  Biso   1.000  O
  O12      1.0000 0.71795  0.62123  0.94873  Biso   1.000  O
  O13      1.0000 0.58372  0.81890  0.65910  Biso   1.000  O
  O14      1.0000 0.70830  0.87803  0.54717  Biso   1.000  O
  O15      1.0000 0.91603  0.17937  0.64575  Biso   1.000  O
  O16      1.0000 0.78814  0.11794  0.55047  Biso   1.000  O
  O17      1.0000 0.98331  0.75292  0.72738  Biso   1.000  O
  O18      1.0000 0.14341  0.71754  0.73125  Biso   1.000  O
  N1       1.0000 0.27066  0.69945  0.39874  Biso   1.000  N
  N2       1.0000 0.38661  0.62576  0.48149  Biso   1.000  N
  N3       1.0000 0.23405  0.30278  0.39956  Biso   1.000  N
  N4       1.0000 0.11712  0.37636  0.47819  Biso   1.000  N
  N5       1.0000 0.24114  0.19991  0.08343  Biso   1.000  N
  N6       1.0000 0.12737  0.12435  0.99991  Biso   1.000  N
  N7       1.0000 0.26825  0.79709  0.08965  Biso   1.000  N
  N8       1.0000 0.38964  0.86873  0.02356  Biso   1.000  N
  N9       1.0000 0.72932  0.29764  0.59559  Biso   1.000  N
  N10      1.0000 0.61117  0.37253  0.52954  Biso   1.000  N
  N11      1.0000 0.46180  0.42864  0.52137  Biso   1.000  N
  N12      1.0000 0.76458  0.69817  0.57846  Biso   1.000  N
  N13      1.0000 0.87537  0.62063  0.49233  Biso   1.000  N
  N14      1.0000 0.02717  0.56984  0.51164  Biso   1.000  N
  N15      1.0000 0.77359  0.80329  0.89909  Biso   1.000  N
  N16      1.0000 0.88845  0.87851  0.97880  Biso   1.000  N
  N17      1.0000 0.04084  0.92949  0.97335  Biso   1.000  N
  N18      1.0000 0.73214  0.19667  0.90572  Biso   1.000  N
  N19      1.0000 0.61741  0.12043  0.98234  Biso   1.000  N
  N20      1.0000 0.46828  0.06505  0.99352  Biso   1.000  N
  C1       1.0000 0.10077  0.48649  0.00140  Biso   1.000  C
  C2       1.0000 0.06152  0.55814  0.02488  Biso   1.000  C
  C3       1.0000 0.96372  0.56879  0.00831  Biso   1.000  C
  C4       1.0000 0.12462  0.62113  0.07659  Biso   1.000  C
  C5       1.0000 0.32715  0.73926  0.50768  Biso   1.000  C
  C6       1.0000 0.30790  0.63124  0.38547  Biso   1.000  C
  C7       1.0000 0.40834  0.49026  0.50989  Biso   1.000  C
  C8       1.0000 0.44643  0.56253  0.49378  Biso   1.000  C
  C9       1.0000 0.40006  0.69456  0.55876  Biso   1.000  C
  C10      1.0000 0.54447  0.57184  0.49023  Biso   1.000  C
  C11      1.0000 0.40881  0.50930  0.98788  Biso   1.000  C
  C12      1.0000 0.44791  0.44089  0.04043  Biso   1.000  C
  C13      1.0000 0.54617  0.43425  0.05925  Biso   1.000  C
  C14      1.0000 0.38388  0.37689  0.08246  Biso   1.000  C
  C15      1.0000 0.18345  0.26654  0.52224  Biso   1.000  C
  C16      1.0000 0.19295  0.36906  0.37596  Biso   1.000  C
  C17      1.0000 0.08499  0.51047  0.50904  Biso   1.000  C
  C18      1.0000 0.05270  0.43727  0.48058  Biso   1.000  C
  C19      1.0000 0.10975  0.31121  0.57100  Biso   1.000  C
  C20      1.0000 0.95659  0.42432  0.45319  Biso   1.000  C
  C21      1.0000 0.40040  0.99324  0.52583  Biso   1.000  C
  C22      1.0000 0.43925  0.06113  0.46973  Biso   1.000  C
  C23      1.0000 0.53742  0.06762  0.44999  Biso   1.000  C
  C24      1.0000 0.37492  0.12438  0.42310  Biso   1.000  C
  C25      1.0000 0.19332  0.23434  0.95502  Biso   1.000  C
  C26      1.0000 0.20042  0.13349  0.10727  Biso   1.000  C
  C27      1.0000 0.09781  0.98938  0.97778  Biso   1.000  C
  C28      1.0000 0.06394  0.06282  0.99573  Biso   1.000  C
  C29      1.0000 0.12155  0.18840  0.90321  Biso   1.000  C
  C30      1.0000 0.96690  0.07550  0.01072  Biso   1.000  C
  C31      1.0000 0.09619  0.00888  0.48057  Biso   1.000  C
  C32      1.0000 0.05722  0.93729  0.45523  Biso   1.000  C
  C33      1.0000 0.95902  0.92708  0.46383  Biso   1.000  C
  C34      1.0000 0.12213  0.87379  0.41374  Biso   1.000  C
  C35      1.0000 0.32286  0.75944  0.97425  Biso   1.000  C
  C36      1.0000 0.30977  0.86295  0.11642  Biso   1.000  C
  C37      1.0000 0.41410  0.00391  0.00401  Biso   1.000  C
  C38      1.0000 0.45114  0.93122  0.01796  Biso   1.000  C
  C39      1.0000 0.39907  0.80287  0.93329  Biso   1.000  C
  C40      1.0000 0.54902  0.92114  0.02356  Biso   1.000  C
  C41      1.0000 0.90543  0.50793  0.97366  Biso   1.000  C
  C42      1.0000 0.94442  0.43604  0.95325  Biso   1.000  C
  C43      1.0000 0.04248  0.42566  0.96577  Biso   1.000  C
  C44      1.0000 0.87990  0.37219  0.91402  Biso   1.000  C
  C45      1.0000 0.67103  0.26061  0.48424  Biso   1.000  C
  C46      1.0000 0.69168  0.36517  0.61991  Biso   1.000  C
  C47      1.0000 0.60029  0.50814  0.50379  Biso   1.000  C
  C48      1.0000 0.55520  0.43849  0.51904  Biso   1.000  C
  C49      1.0000 0.59657  0.30608  0.44395  Biso   1.000  C
  C50      1.0000 0.60492  0.49492  0.02526  Biso   1.000  C
  C51      1.0000 0.56598  0.56317  0.97132  Biso   1.000  C
  C52      1.0000 0.46757  0.57003  0.95414  Biso   1.000  C
  C53      1.0000 0.63066  0.62595  0.92356  Biso   1.000  C
  C54      1.0000 0.81147  0.73108  0.44700  Biso   1.000  C
  C55      1.0000 0.80442  0.63136  0.60267  Biso   1.000  C
  C56      1.0000 0.89623  0.48588  0.45499  Biso   1.000  C
  C57      1.0000 0.93556  0.55655  0.48585  Biso   1.000  C
  C58      1.0000 0.88155  0.68386  0.39377  Biso   1.000  C
  C59      1.0000 0.59626  0.00698  0.48359  Biso   1.000  C
  C60      1.0000 0.55743  0.93898  0.53899  Biso   1.000  C
  C61      1.0000 0.45924  0.93266  0.56023  Biso   1.000  C
  C62      1.0000 0.62174  0.87530  0.58083  Biso   1.000  C
  C63      1.0000 0.82282  0.76895  0.02625  Biso   1.000  C
  C64      1.0000 0.81454  0.86953  0.87353  Biso   1.000  C
  C65      1.0000 0.90740  0.01355  0.00622  Biso   1.000  C
  C66      1.0000 0.94828  0.94259  0.98613  Biso   1.000  C
  C67      1.0000 0.89530  0.81470  0.07557  Biso   1.000  C
  C68      1.0000 0.90042  0.98796  0.49736  Biso   1.000  C
  C69      1.0000 0.93947  0.05942  0.52431  Biso   1.000  C
  C70      1.0000 0.03765  0.06965  0.51481  Biso   1.000  C
  C71      1.0000 0.87568  0.12245  0.57262  Biso   1.000  C
  C72      1.0000 0.67385  0.23433  0.01613  Biso   1.000  C
  C73      1.0000 0.69642  0.12806  0.88812  Biso   1.000  C
  C74      1.0000 0.60583  0.98452  0.01228  Biso   1.000  C
  C75      1.0000 0.56157  0.05448  0.99577  Biso   1.000  C
  C76      1.0000 0.60145  0.18801  0.06274  Biso   1.000  C
  C77      1.0000 0.06340  0.73523  0.72903  Biso   1.000  C
  H1       1.0000 0.17633  0.47847  0.01297  Biso   1.000  H
  H2       1.0000 0.93387  0.62444  0.02288  Biso   1.000  H
  H3       1.0000 0.30949  0.79611  0.54051  Biso   1.000  H
  H4       1.0000 0.28511  0.58807  0.30146  Biso   1.000  H
  H5       1.0000 0.45824  0.70359  0.64173  Biso   1.000  H
  H6       1.0000 0.33296  0.51491  0.97512  Biso   1.000  H
  H7       1.0000 0.57574  0.38136  0.09999  Biso   1.000  H
  H8       1.0000 0.20440  0.21152  0.56335  Biso   1.000  H
  H9       1.0000 0.21181  0.40951  0.28298  Biso   1.000  H
  H10      1.0000 0.05411  0.30476  0.66046  Biso   1.000  H
  H11      1.0000 0.32461  0.98784  0.54004  Biso   1.000  H
  H12      1.0000 0.56681  0.12028  0.40780  Biso   1.000  H
  H13      1.0000 0.21452  0.28899  0.91187  Biso   1.000  H
  H14      1.0000 0.21712  0.09441  0.20432  Biso   1.000  H
  H15      1.0000 0.06773  0.19347  0.81018  Biso   1.000  H
  H16      1.0000 0.17190  0.01676  0.47344  Biso   1.000  H
  H17      1.0000 0.92935  0.87153  0.44674  Biso   1.000  H
  H18      1.0000 0.30256  0.70460  0.93126  Biso   1.000  H
  H19      1.0000 0.28876  0.90375  0.20737  Biso   1.000  H
  H20      1.0000 0.45731  0.79501  0.84991  Biso   1.000  H
  H21      1.0000 0.82989  0.51600  0.96308  Biso   1.000  H
  H22      1.0000 0.07223  0.37002  0.95019  Biso   1.000  H
  H23      1.0000 0.68790  0.20455  0.44446  Biso   1.000  H
  H24      1.0000 0.71588  0.40635  0.70753  Biso   1.000  H
  H25      1.0000 0.53650  0.29916  0.36419  Biso   1.000  H
  H26      1.0000 0.68076  0.48931  0.03807  Biso   1.000  H
  H27      1.0000 0.43786  0.62294  0.91381  Biso   1.000  H
  H28      1.0000 0.79165  0.78611  0.40431  Biso   1.000  H
  H29      1.0000 0.78819  0.59297  0.70125  Biso   1.000  H
  H30      1.0000 0.93552  0.68818  0.30074  Biso   1.000  H
  H31      1.0000 0.67197  0.01241  0.46860  Biso   1.000  H
  H32      1.0000 0.42967  0.88012  0.60290  Biso   1.000  H
  H33      1.0000 0.80233  0.71407  0.06868  Biso   1.000  H
  H34      1.0000 0.79664  0.90878  0.77756  Biso   1.000  H
  H35      1.0000 0.95057  0.80923  0.16604  Biso   1.000  H
  H36      1.0000 0.82471  0.98002  0.50486  Biso   1.000  H
  H37      1.0000 0.06753  0.12500  0.53381  Biso   1.000  H
  H38      1.0000 0.68930  0.29132  0.05110  Biso   1.000  H
  H39      1.0000 0.72038  0.08621  0.80184  Biso   1.000  H
  H40      1.0000 0.54155  0.19538  0.14280  Biso   1.000  H
  H41      1.0000 0.15941  0.52122  0.53332  Biso   1.000  H
  H42      1.0000 0.93056  0.36808  0.42811  Biso   1.000  H
  H43      1.0000 0.82174  0.47967  0.42734  Biso   1.000  H
  H44      1.0000 0.33224  0.48209  0.51621  Biso   1.000  H
  H45      1.0000 0.57577  0.62699  0.47425  Biso   1.000  H
  H46      1.0000 0.67647  0.51207  0.49724  Biso   1.000  H
  H47      1.0000 0.68193  0.97991  0.02131  Biso   1.000  H
  H48      1.0000 0.57947  0.86560  0.03859  Biso   1.000  H
  H49      1.0000 0.33813  0.01273  0.99802  Biso   1.000  H
  H50      1.0000 0.83194  0.01974  0.02316  Biso   1.000  H
  H51      1.0000 0.17310  0.97879  0.96387  Biso   1.000  H
  H52      1.0000 0.93946  0.13189  0.02812  Biso   1.000  H
  Co1      1.0000 0.17569  0.74691  0.24424  Biso   1.000  Co
  Co2      1.0000 0.32683  0.25189  0.24651  Biso   1.000  Co
  Co3      1.0000 0.82233  0.24676  0.74705  Biso   1.000  Co
  Co4      1.0000 0.68277  0.75155  0.74483  Biso   1.000  Co
