# Supplementary material for: One Atom Can Make All the Difference: Gas-Induced Phase Transformations in Bisimidazole-Linked Diamondoid Coordination Networks
Source: J Am Chem Soc. 2023 Apr 26;145(18):10197–207. doi: 10.1021/jacs.3c01113 (PMC10176468; doi:10.1021/jacs.3c01113)
Supplement: Supplementary file 6 — ja3c01113_si_006.cif [file ja3c01113_si_006.cif]

data_X_dia_5_Co_V5_CO2

Simulated crystallographic data

_cell_length_a       14.6131
_cell_length_b       9.79434
_cell_length_c       16.0208
_cell_angle_alpha    90
_cell_angle_beta     90
_cell_angle_gamma    90

_symmetry_space_group_name_H-M    "P 1"
_symmetry_int_tables_number       1

_modelling_analysis_binding_site

;
Adsorption enthalpy (298 K)           = -37.3 kJ/mol
Adsorption energy (0 K)               = -38.9 kJ/mol
Adsorption Gibbs free energy (298 K)  = -0.3 kJ/mol
;


loop_
  _symmetry_equiv_pos_as_xyz
  'x, y, z'

loop_
  _atom_site_label
  _atom_site_occupancy
  _atom_site_fract_x
  _atom_site_fract_y
  _atom_site_fract_z
  _atom_site_thermal_displace_type
  _atom_site_B_iso_or_equiv
  _atom_site_type_symbol
  Co1      1.0000 0.57194  0.49111  0.24515  Biso   1.000  Co
  Co2      1.0000 0.43360  0.50071  0.74838  Biso   1.000  Co
  Co3      1.0000 0.94550  0.99764  0.74862  Biso   1.000  Co
  Co4      1.0000 0.06297  0.01060  0.24444  Biso   1.000  Co
  O1       1.0000 0.63223  0.35888  0.32098  Biso   1.000  O
  O2       1.0000 0.37659  0.63732  0.82263  Biso   1.000  O
  O3       1.0000 0.88938  0.84745  0.81523  Biso   1.000  O
  O4       1.0000 0.12708  0.15320  0.31124  Biso   1.000  O
  O5       1.0000 0.52145  0.40413  0.41488  Biso   1.000  O
  O6       1.0000 0.49020  0.59493  0.91443  Biso   1.000  O
  O7       1.0000 0.99632  0.89830  0.91145  Biso   1.000  O
  O8       1.0000 0.01464  0.10268  0.40129  Biso   1.000  O
  O9       1.0000 0.88438  0.03049  0.63981  Biso   1.000  O
  O10      1.0000 0.12845  0.96794  0.13971  Biso   1.000  O
  O11      1.0000 0.63696  0.52024  0.13790  Biso   1.000  O
  O12      1.0000 0.36806  0.46499  0.64319  Biso   1.000  O
  O13      1.0000 0.77298  0.08507  0.72974  Biso   1.000  O
  O14      1.0000 0.23569  0.90207  0.23175  Biso   1.000  O
  O15      1.0000 0.74090  0.60321  0.22727  Biso   1.000  O
  O16      1.0000 0.25611  0.39891  0.73045  Biso   1.000  O
  O17      1.0000 0.04888  0.59287  0.68976  Biso   1.000  O
  O18      1.0000 0.08866  0.59195  0.83169  Biso   1.000  O
  C1       1.0000 0.80341  0.07903  0.65661  Biso   1.000  C
  C2       1.0000 0.20716  0.91322  0.15827  Biso   1.000  C
  C3       1.0000 0.71431  0.58101  0.15414  Biso   1.000  C
  C4       1.0000 0.28808  0.41136  0.65825  Biso   1.000  C
  C5       1.0000 0.74823  0.13397  0.58493  Biso   1.000  C
  C6       1.0000 0.26247  0.85850  0.08674  Biso   1.000  C
  C7       1.0000 0.77044  0.62948  0.08129  Biso   1.000  C
  C8       1.0000 0.23565  0.35924  0.58410  Biso   1.000  C
  C9       1.0000 0.78937  0.16375  0.50786  Biso   1.000  C
  C10      1.0000 0.21975  0.82187  0.01156  Biso   1.000  C
  C11      1.0000 0.73009  0.65496  0.00329  Biso   1.000  C
  C12      1.0000 0.27678  0.34632  0.50524  Biso   1.000  C
  C13      1.0000 0.73945  0.22945  0.44546  Biso   1.000  C
  C14      1.0000 0.26975  0.75692  0.94904  Biso   1.000  C
  C15      1.0000 0.78087  0.71747  0.94011  Biso   1.000  C
  C16      1.0000 0.22885  0.28596  0.43960  Biso   1.000  C
  C17      1.0000 0.64746  0.26489  0.45808  Biso   1.000  C
  C18      1.0000 0.36336  0.73046  0.95953  Biso   1.000  C
  C19      1.0000 0.87279  0.75341  0.95276  Biso   1.000  C
  C20      1.0000 0.13889  0.23922  0.45106  Biso   1.000  C
  C21      1.0000 0.60531  0.22925  0.53390  Biso   1.000  C
  C22      1.0000 0.40683  0.77230  0.03351  Biso   1.000  C
  C23      1.0000 0.91425  0.72057  0.02939  Biso   1.000  C
  C24      1.0000 0.09672  0.25766  0.52903  Biso   1.000  C
  C25      1.0000 0.65529  0.16540  0.59677  Biso   1.000  C
  C26      1.0000 0.35663  0.83465  0.09680  Biso   1.000  C
  C27      1.0000 0.86348  0.66044  0.09308  Biso   1.000  C
  C28      1.0000 0.14491  0.31561  0.59490  Biso   1.000  C
  C29      1.0000 0.14563  0.90266  0.76329  Biso   1.000  C
  C30      1.0000 0.89370  0.19580  0.24469  Biso   1.000  C
  C31      1.0000 0.41014  0.29085  0.25004  Biso   1.000  C
  C32      1.0000 0.61099  0.66633  0.75510  Biso   1.000  C
  C33      1.0000 0.10952  0.94294  0.63385  Biso   1.000  C
  C34      1.0000 0.89225  0.05980  0.13734  Biso   1.000  C
  C35      1.0000 0.40147  0.42590  0.14252  Biso   1.000  C
  C36      1.0000 0.59498  0.56866  0.63381  Biso   1.000  C
  C37      1.0000 0.59525  0.34795  0.39474  Biso   1.000  C
  C38      1.0000 0.41546  0.64936  0.89546  Biso   1.000  C
  C39      1.0000 0.92486  0.83742  0.88962  Biso   1.000  C
  C40      1.0000 0.08892  0.16093  0.38445  Biso   1.000  C
  C41      1.0000 0.45751  0.68323  0.34352  Biso   1.000  C
  C42      1.0000 0.53979  0.30401  0.85133  Biso   1.000  C
  C43      1.0000 0.04761  0.19416  0.85284  Biso   1.000  C
  C44      1.0000 0.94786  0.82286  0.34460  Biso   1.000  C
  C45      1.0000 0.22298  0.87937  0.71747  Biso   1.000  C
  C46      1.0000 0.81293  0.21931  0.20418  Biso   1.000  C
  C47      1.0000 0.33024  0.25892  0.21008  Biso   1.000  C
  C48      1.0000 0.68781  0.69763  0.71030  Biso   1.000  C
  C49      1.0000 0.56643  0.80425  0.28827  Biso   1.000  C
  C50      1.0000 0.41573  0.19854  0.81377  Biso   1.000  C
  C51      1.0000 0.91185  0.28035  0.83830  Biso   1.000  C
  C52      1.0000 0.06424  0.70334  0.30260  Biso   1.000  C
  C53      1.0000 0.41322  0.91370  0.50981  Biso   1.000  C
  C54      1.0000 0.58201  0.15336  0.03918  Biso   1.000  C
  C55      1.0000 0.09102  0.32910  0.05264  Biso   1.000  C
  C56      1.0000 0.90125  0.63526  0.52475  Biso   1.000  C
  C57      1.0000 0.38354  0.84986  0.43662  Biso   1.000  C
  C58      1.0000 0.60560  0.14756  0.95471  Biso   1.000  C
  C59      1.0000 0.11138  0.32920  0.96744  Biso   1.000  C
  C60      1.0000 0.87348  0.66673  0.44356  Biso   1.000  C
  C61      1.0000 0.29173  0.81384  0.42609  Biso   1.000  C
  C62      1.0000 0.69560  0.12255  0.92978  Biso   1.000  C
  C63      1.0000 0.20122  0.34589  0.93919  Biso   1.000  C
  C64      1.0000 0.78093  0.67861  0.42306  Biso   1.000  C
  C65      1.0000 0.23009  0.83387  0.49122  Biso   1.000  C
  C66      1.0000 0.76399  0.11252  0.99017  Biso   1.000  C
  C67      1.0000 0.27211  0.35426  0.99707  Biso   1.000  C
  C68      1.0000 0.71528  0.66552  0.48562  Biso   1.000  C
  C69      1.0000 0.26021  0.89311  0.56569  Biso   1.000  C
  C70      1.0000 0.74152  0.12605  0.07455  Biso   1.000  C
  C71      1.0000 0.25233  0.34832  0.08232  Biso   1.000  C
  C72      1.0000 0.74293  0.63888  0.56749  Biso   1.000  C
  C73      1.0000 0.35099  0.93673  0.57410  Biso   1.000  C
  C74      1.0000 0.65018  0.14141  0.09944  Biso   1.000  C
  C75      1.0000 0.16185  0.33963  0.11042  Biso   1.000  C
  C76      1.0000 0.83550  0.62042  0.58691  Biso   1.000  C
  C77      1.0000 0.51793  0.89034  0.33927  Biso   1.000  C
  C78      1.0000 0.45968  0.11448  0.86944  Biso   1.000  C
  C79      1.0000 0.95439  0.35468  0.89961  Biso   1.000  C
  C80      1.0000 0.01526  0.62138  0.35585  Biso   1.000  C
  C81      1.0000 0.06938  0.59232  0.76068  Biso   1.000  C
  N1       1.0000 0.19957  0.90565  0.63500  Biso   1.000  N
  N2       1.0000 0.81223  0.13196  0.13588  Biso   1.000  N
  N3       1.0000 0.32511  0.34579  0.14182  Biso   1.000  N
  N4       1.0000 0.67718  0.63481  0.63327  Biso   1.000  N
  N5       1.0000 0.07527  0.94262  0.71069  Biso   1.000  N
  N6       1.0000 0.94250  0.09567  0.20294  Biso   1.000  N
  N7       1.0000 0.45392  0.39543  0.20774  Biso   1.000  N
  N8       1.0000 0.55380  0.58511  0.70717  Biso   1.000  N
  N9       1.0000 0.52850  0.67476  0.29196  Biso   1.000  N
  N10      1.0000 0.46613  0.31728  0.80342  Biso   1.000  N
  N11      1.0000 0.97043  0.17882  0.81016  Biso   1.000  N
  N12      1.0000 0.02190  0.82948  0.29669  Biso   1.000  N
  N13      1.0000 0.44848  0.81212  0.37395  Biso   1.000  N
  N14      1.0000 0.53873  0.18295  0.89269  Biso   1.000  N
  N15      1.0000 0.04121  0.29885  0.90800  Biso   1.000  N
  N16      1.0000 0.94105  0.69878  0.38185  Biso   1.000  N
  H1       1.0000 0.86072  0.13853  0.49776  Biso   1.000  H
  H2       1.0000 0.14732  0.84145  0.00336  Biso   1.000  H
  H3       1.0000 0.65857  0.63001  0.99348  Biso   1.000  H
  H4       1.0000 0.34680  0.38001  0.49638  Biso   1.000  H
  H5       1.0000 0.77200  0.25673  0.38719  Biso   1.000  H
  H6       1.0000 0.23627  0.72172  0.89285  Biso   1.000  H
  H7       1.0000 0.74880  0.74306  0.88136  Biso   1.000  H
  H8       1.0000 0.26149  0.27199  0.37961  Biso   1.000  H
  H9       1.0000 0.53400  0.25575  0.54358  Biso   1.000  H
  H10      1.0000 0.47931  0.75190  0.04145  Biso   1.000  H
  H11      1.0000 0.98551  0.74700  0.03921  Biso   1.000  H
  H12      1.0000 0.02711  0.22231  0.53790  Biso   1.000  H
  H13      1.0000 0.62369  0.14196  0.65635  Biso   1.000  H
  H14      1.0000 0.38918  0.86328  0.15509  Biso   1.000  H
  H15      1.0000 0.89459  0.63998  0.15329  Biso   1.000  H
  H16      1.0000 0.11343  0.32523  0.65580  Biso   1.000  H
  H17      1.0000 0.13395  0.89054  0.82916  Biso   1.000  H
  H18      1.0000 0.91959  0.24147  0.30102  Biso   1.000  H
  H19      1.0000 0.43807  0.24857  0.30656  Biso   1.000  H
  H20      1.0000 0.59250  0.69445  0.81779  Biso   1.000  H
  H21      1.0000 0.07318  0.97164  0.57796  Biso   1.000  H
  H22      1.0000 0.91017  0.98358  0.09170  Biso   1.000  H
  H23      1.0000 0.41527  0.50350  0.09650  Biso   1.000  H
  H24      1.0000 0.56918  0.51030  0.58182  Biso   1.000  H
  H25      1.0000 0.41551  0.59910  0.36360  Biso   1.000  H
  H26      1.0000 0.59197  0.38008  0.86087  Biso   1.000  H
  H27      1.0000 0.10721  0.13020  0.84901  Biso   1.000  H
  H28      1.0000 0.90134  0.90556  0.35726  Biso   1.000  H
  H29      1.0000 0.28916  0.84001  0.73483  Biso   1.000  H
  H30      1.0000 0.75791  0.28912  0.21709  Biso   1.000  H
  H31      1.0000 0.27820  0.18423  0.22340  Biso   1.000  H
  H32      1.0000 0.74671  0.75950  0.72475  Biso   1.000  H
  H33      1.0000 0.62559  0.82556  0.25025  Biso   1.000  H
  H34      1.0000 0.35148  0.18365  0.78202  Biso   1.000  H
  H35      1.0000 0.84396  0.29122  0.81298  Biso   1.000  H
  H36      1.0000 0.12635  0.68126  0.26895  Biso   1.000  H
  H37      1.0000 0.48431  0.94294  0.51734  Biso   1.000  H
  H38      1.0000 0.51169  0.17171  0.05766  Biso   1.000  H
  H39      1.0000 0.02114  0.31586  0.07384  Biso   1.000  H
  H40      1.0000 0.97321  0.62558  0.53989  Biso   1.000  H
  H41      1.0000 0.26891  0.77110  0.36744  Biso   1.000  H
  H42      1.0000 0.71255  0.11511  0.86409  Biso   1.000  H
  H43      1.0000 0.21583  0.35093  0.87298  Biso   1.000  H
  H44      1.0000 0.76092  0.69755  0.35912  Biso   1.000  H
  H45      1.0000 0.15958  0.80141  0.48428  Biso   1.000  H
  H46      1.0000 0.83456  0.09965  0.97117  Biso   1.000  H
  H47      1.0000 0.34226  0.36273  0.97567  Biso   1.000  H
  H48      1.0000 0.64335  0.67793  0.47090  Biso   1.000  H
  H49      1.0000 0.37339  0.98640  0.63099  Biso   1.000  H
  H50      1.0000 0.63285  0.14928  0.16504  Biso   1.000  H
  H51      1.0000 0.14712  0.33584  0.17669  Biso   1.000  H
  H52      1.0000 0.85625  0.59771  0.65032  Biso   1.000  H
  H53      1.0000 0.52551  0.99733  0.35334  Biso   1.000  H
  H54      1.0000 0.44294  0.01515  0.89409  Biso   1.000  H
  H55      1.0000 0.93285  0.44203  0.93546  Biso   1.000  H
  H56      1.0000 0.02532  0.51780  0.37668  Biso   1.000  H
